# Supplementary material for: Pentoxifylline Inhibits TNF-α/TGF-β1-Induced Epithelial-Mesenchymal Transition via Suppressing the NF-κB Pathway and SERPINE1 Expression in CaSki Cells
Source: Int J Mol Sci. 2023 Jun 24;24(13):10592. doi: 10.3390/ijms241310592 (PMC10342099; doi:10.3390/ijms241310592)
Supplement: Supplementary file 1 [file ijms-24-10592-s001.zip]

Archive with 1 entries (1 files):
- ijms-2446102-supplementary.pdf
